# Supplementary material for: Seed Weight and Genotype Influence the Total Oil Content and Fatty Acid Composition of Peanut Seeds
Source: Foods. 2022 Nov 1;11(21):3463. doi: 10.3390/foods11213463 (PMC9653625; doi:10.3390/foods11213463)
Supplement: Supplementary file 1 [file foods-11-03463-s001.zip]

Archive with 1 entries (1 files):
- foods-1994725-supplementary.pdf
